# Supplementary material for: Production of Aloe vera Phytoplacenta Extract and Potential Applications in Skincare
Source: Life (Basel). 2025 Mar 3;15(3):397. doi: 10.3390/life15030397 (PMC11943991; doi:10.3390/life15030397)
Supplement: Supplementary file 1 [file life-15-00397-s001.zip › Supplementary tables.xlsx]

## Sheet: Table S1
Table S1. Differentially expressed RNAs and their functional categories.
The table lists differentially expressed RNAs categorized as up-regulated or down-regulated, along with their associated IDs, gene names, types (mRNA, long non-coding RNA, or miscellaneous RNA), descriptions, adjusted p-values (padj), and fold changes.
Expression	ID	Gene	Category	Description	padj	foldChange
Up-regulated	NM_000104.3	CYP1B1	mRNA	cytochrome P450 family 1 subfamily B member 1 (CYP1B1)	9.54964e-40	1.85309
Up-regulated	NR_038262.1	MIR210HG	long non-coding RNA	MIR210 host gene (MIR210HG)	6.831e-07	1.82798
Up-regulated	NM_004052.3	BNIP3	mRNA	BCL2 interacting protein 3 (BNIP3)	2.06214e-06	1.64011
Up-regulated	XM_011516792.2	NDRG1	mRNA	N-myc downstream regulated 1 (NDRG1), transcript variant X2	1.2765e-07	1.51534
Up-regulated	NM_001135242.1	NDRG1	mRNA	N-myc downstream regulated 1 (NDRG1), transcript variant 1	1.2331e-08	1.5038
Up-regulated	NM_001258433.1	NDRG1	mRNA	N-myc downstream regulated 1 (NDRG1), transcript variant 4	1.45172e-07	1.49294
Up-regulated	NM_006096.3	NDRG1	mRNA	N-myc downstream regulated 1 (NDRG1), transcript variant 2	7.49823e-09	1.43844
Up-regulated	NM_001258432.1	NDRG1	mRNA	N-myc downstream regulated 1 (NDRG1), transcript variant 3	2.85174e-06	1.43596
Up-regulated	XM_011516791.1	NDRG1	mRNA	N-myc downstream regulated 1 (NDRG1), transcript variant X1	6.831e-07	1.43191
Up-regulated	NM_003125.2	SPRR1B	mRNA	small proline rich protein 1B (SPRR1B)	0.00932995	1.3769
Up-regulated	NM_001252385.1	TNIP1	mRNA	TNFAIP3 interacting protein 1 (TNIP1), transcript variant 1	0.0629364	1.37117
Up-regulated	NM_001853.3	COL9A3	mRNA	collagen type IX alpha 3 chain (COL9A3)	0.134709	1.33531
Up-regulated	NR_138071.1	ARRDC3	non-coding RNA	arrestin domain containing 3 (ARRDC3), transcript variant 5	0.151877	1.31866
Up-regulated	NM_001170330.1	C4orf3	mRNA	chromosome 4 open reading frame 3 (C4orf3), transcript variant 1	0.0495374	1.31857
Up-regulated	NM_000917.3	P4HA1	mRNA	prolyl 4-hydroxylase subunit alpha 1 (P4HA1), transcript variant 1	0.0198826	1.31442
Up-regulated	XM_005252465.4	PFKP	mRNA	phosphofructokinase, platelet (PFKP), transcript variant X1	0.0806164	1.31263
Up-regulated	NM_013262.3	MYLIP	mRNA	myosin regulatory light chain interacting protein (MYLIP)	0.158711	1.31181
Up-regulated	XM_005245867.3	TRNP1	mRNA	TMF1-regulated nuclear protein 1 (TRNP1), transcript variant X1	0.154589	1.31161
Up-regulated	NM_000512.4	N-acetyl	mRNA	galactosamine (N-acetyl)-6-sulfatase (GALNS), transcript variant 1	0.279952	1.30752
Up-regulated	NM_000598.4	IGFBP3	mRNA	insulin like growth factor binding protein 3 (IGFBP3), transcript variant 2	2.92461e-13	1.30734
Up-regulated	NM_001134321.1	RTL8A	mRNA	retrotransposon Gag like 8A (RTL8A), transcript variant 2	0.0451793	1.30595
Up-regulated	NM_020801.3	ARRDC3	mRNA	arrestin domain containing 3 (ARRDC3), transcript variant 1	0.0628003	1.30443
Up-regulated	XR_002956165.1	ARRDC3	misc_RNA	arrestin domain containing 3 (ARRDC3), transcript variant X1	0.111456	1.3027
Down-regulated	XR_001751880.2	SRRM2	misc_RNA	serine/arginine repetitive matrix 2 (SRRM2), transcript variant X4	0.017469	0.769426
Down-regulated	XM_005248342.3	SLC1A3	mRNA	solute carrier family 1 member 3 (SLC1A3), transcript variant X1	0.0300366	0.768596
Down-regulated	NM_001288729.1	DAPK1	mRNA	death associated protein kinase 1 (DAPK1), transcript variant 2	0.295542	0.767869
Down-regulated	XR_932816.2	SRRM2	misc_RNA	serine/arginine repetitive matrix 2 (SRRM2), transcript variant X3	0.0115897	0.766736
Down-regulated	XM_024452467.1	GlcNAc	mRNA	O-linked N-acetylglucosamine (GlcNAc) transferase (OGT), transcript variant X1	0.00834417	0.766489
Down-regulated	NR_033399.1	DDX12P	non-coding RNA	DEAD/H-box helicase 12, pseudogene (DDX12P), non-coding RNA	0.0965513	0.764915
Down-regulated	NR_003255.2	TSIX	antisense RNA	TSIX transcript, XIST antisense RNA (TSIX), antisense RNA	0.291943	0.76354
Down-regulated	NM_080685.2	PTPN13	mRNA	protein tyrosine phosphatase non-receptor type 13 (PTPN13), transcript variant 4, mRNA	0.130973	0.762814
Down-regulated	XM_017028965.2	SYN3	mRNA	synapsin III (SYN3), transcript variant X11, mRNA	0.158681	0.762308
Down-regulated	XR_243270.2	SRRM2	misc_RNA	serine/arginine repetitive matrix 2 (SRRM2), transcript variant X8, misc_RNA	0.00608553	0.761781
Down-regulated	XM_011526413.3	LENG8	mRNA	leukocyte receptor cluster member 8 (LENG8), transcript variant X3, mRNA	0.0971927	0.760295
Down-regulated	NM_182679.2	GPATCH4	mRNA	G-patch domain containing 4 (GPATCH4), transcript variant 2, mRNA	0.254974	0.759921
Down-regulated	NM_144985.3	CDH24	mRNA	cadherin 24 (CDH24), transcript variant 2, mRNA	0.124329	0.758917
Down-regulated	NM_001190794.1	NCF2	mRNA	neutrophil cytosolic factor 2 (NCF2), transcript variant 3, mRNA	0.0423422	0.758255
Down-regulated	XM_017020140.1	OASL	mRNA	2'-5'-oligoadenylate synthetase like (OASL), transcript variant X1, mRNA	0.204154	0.756381
Down-regulated	XM_017000101.2	SRSF10	mRNA	serine and arginine rich splicing factor 10 (SRSF10), transcript variant X2, mRNA	0.121108	0.754198
Down-regulated	XM_005278249.5	LENG8	mRNA	leukocyte receptor cluster member 8 (LENG8), transcript variant X2, mRNA	0.0803859	0.753949
Down-regulated	XM_011509580.1	NCF2	mRNA	neutrophil cytosolic factor 2 (NCF2), transcript variant X1, mRNA	0.00471558	0.752247
Down-regulated	NR_104131.1	SLC44A3-AS1	long non-coding RNA	SLC44A3 antisense RNA 1 (SLC44A3-AS1), long non-coding RNA	0.000675369	0.751399
Down-regulated	XR_002957795.1	SRRM2	misc_RNA	serine/arginine repetitive matrix 2 (SRRM2), transcript variant X12, misc_RNA	0.00153287	0.750557
Down-regulated	XM_024447370.1	WASHC1	mRNA	WASH complex subunit 1 (WASHC1), transcript variant X19, mRNA	0.014085	0.749663
Down-regulated	XM_005278250.5	LENG8	mRNA	leukocyte receptor cluster member 8 (LENG8), transcript variant X4, mRNA	0.0717062	0.748644
Down-regulated	XM_005278248.5	LENG8	mRNA	leukocyte receptor cluster member 8 (LENG8), transcript variant X1, mRNA	0.0584362	0.746152
Down-regulated	NM_003733.3	OASL	mRNA	2'-5'-oligoadenylate synthetase like (OASL), transcript variant 1, mRNA	0.00671843	0.745642
Down-regulated	XM_011526414.3	LENG8	mRNA	leukocyte receptor cluster member 8 (LENG8), transcript variant X6, mRNA	0.11825	0.744212
Down-regulated	NR_027122.1	ESRG	long non-coding RNA	embryonic stem cell related (ESRG), long non-coding RNA	0.230034	0.742286
Down-regulated	NR_039981.2	LINC01004	long non-coding RNA	long intergenic non-protein coding RNA 1004 (LINC01004), long non-coding RNA	0.33731	0.742168
Down-regulated	NM_001289940.1	SLC1A3	mRNA	solute carrier family 1 member 3 (SLC1A3), transcript variant GLAST1c, mRNA	0.00933051	0.740355
Down-regulated	NM_001146340.2	NKX1-2	mRNA	NK1 homeobox 2 (NKX1-2), mRNA	0.0177837	0.739896
Down-regulated	XR_001751884.2	SRRM2	misc_RNA	serine/arginine repetitive matrix 2 (SRRM2), transcript variant X14, misc_RNA	0.00131361	0.739756
Down-regulated	XM_017021246.1	FOXA1	mRNA	forkhead box A1 (FOXA1), transcript variant X1, mRNA	0.0227558	0.739411
Down-regulated	XR_928797.2	ZNF704	misc_RNA	zinc finger protein 704 (ZNF704), transcript variant X2, misc_RNA	0.0110389	0.738027
Down-regulated	NR_036515.1	LOC284454	long non-coding RNA	uncharacterized LOC284454 (LOC284454), long non-coding RNA	0.000687026	0.737914
Down-regulated	XM_024450211.1	MAPK8IP3	mRNA	mitogen-activated protein kinase 8 interacting protein 3 (MAPK8IP3), transcript variant X14, mRNA	0.0198826	0.736542
Down-regulated	NM_001355401.1	NPIPB12	mRNA	nuclear pore complex interacting protein family, member B12 (NPIPB12), mRNA	0.0571802	0.735241
Down-regulated	XM_006722996.4	LENG8	mRNA	leukocyte receptor cluster member 8 (LENG8), transcript variant X5, mRNA	0.0281531	0.733045
Down-regulated	NM_181672.2	GlcNAc	mRNA	O-linked N-acetylglucosamine (GlcNAc) transferase (OGT), transcript variant 1, mRNA	1.9474e-05	0.728502
Down-regulated	NM_000885.5	ITGA4	mRNA	integrin subunit alpha 4 (ITGA4), transcript variant 1, mRNA	4.90451e-06	0.727869
Down-regulated	XM_011530406.3	SYN3	mRNA	synapsin III (SYN3), transcript variant X1	0.0302022	0.72587
Down-regulated	XR_001747684.1	LOC107987152	ncRNA	uncharacterized LOC107987152 (LOC107987152)	5.71586e-05	0.722971
Down-regulated	NM_144613.4	COX6B2	mRNA	cytochrome c oxidase subunit 6B2 (COX6B2),	0.00830819	0.721898
Down-regulated	XM_011517664.3	WASHC1	mRNA	WASH complex subunit 1 (WASHC1), transcript variant X8	0.000325897	0.720832
Down-regulated	NR_152210.1	AHSA2P	non-coding RNA	activator of HSP90 ATPase homolog 2, pseudogene (AHSA2P), transcript variant 7	0.0247175	0.720003
Down-regulated	NM_006933.6	SLC5A3	mRNA	solute carrier family 5 member 3 (SLC5A3)	0.301539	0.71991
Down-regulated	NM_014905.4	GLS	mRNA	glutaminase (GLS), transcript variant 1	0.00163887	0.718639
Down-regulated	NM_001039618.2	CREBZF	mRNA	CREB/ATF bZIP transcription factor (CREBZF), transcript variant 1	0.047803	0.718262
Down-regulated	XR_001751886.1	SRRM2	misc_RNA	serine/arginine repetitive matrix 2 (SRRM2), transcript variant X16	7.49374e-05	0.715147
Down-regulated	XM_017029908.1	GlcNAc	mRNA	O-linked N-acetylglucosamine (GlcNAc) transferase (OGT), transcript variant X2	0.0700173	0.711922
Down-regulated	NM_013397.5	PRICKLE4	mRNA	prickle planar cell polarity protein 4 (PRICKLE4)	0.00407935	0.710596
Down-regulated	XM_017015643.1	ZNF488	mRNA	zinc finger protein 488 (ZNF488), transcript variant X2	0.0124058	0.710034
Down-regulated	XM_005278252.5	LENG8	mRNA	leukocyte receptor cluster member 8 (LENG8), transcript variant X7	0.00994451	0.709703
Down-regulated	XM_011537089.1	CDH24	mRNA	cadherin 24 (CDH24), transcript variant X1	0.0152009	0.707419
Down-regulated	XM_017028964.2	SYN3	mRNA	synapsin III (SYN3), transcript variant X8	0.0179106	0.706107
Down-regulated	NR_131012.1	NEAT1	long non-coding RNA	nuclear paraspeckle assembly transcript 1 (NEAT1), transcript variant MENbeta	0.0122112	0.704096
Down-regulated	NM_001432.2	EREG	mRNA	epiregulin (EREG), mRNA	0.0728808	0.701173
Down-regulated	NR_028272.1	NEAT1	long non-coding RNA	nuclear paraspeckle assembly transcript 1 (NEAT1), transcript variant MENepsilon	0.0185449	0.698178
Down-regulated	NR_152216.1	AHSA2P	non-coding RNA	activator of HSP90 ATPase homolog 2, pseudogene (AHSA2P), transcript variant 6	6.07779e-05	0.676987
Down-regulated	NM_198213.2	OASL	mRNA	2'-5'-oligoadenylate synthetase like (OASL), transcript variant 2	0.00345779	0.675798
Down-regulated	XM_011530410.3	SYN3	mRNA	synapsin III (SYN3), transcript variant X9	0.00258342	0.675532
Down-regulated	XM_017009424.1	HNRNPH1	mRNA	heterogeneous nuclear ribonucleoprotein H1 (HNRNPH1), transcript variant X23	1.16621e-08	0.661091
Down-regulated	NR_003610.1	PDXDC2P-NPIPB14P	non-coding RNA	nuclear pore complex-interacting protein (PDXDC2P-NPIPB14P)	0.000239986	0.651382
Down-regulated	XM_024452360.1	GABRE	mRNA	gamma-aminobutyric acid type A receptor epsilon subunit (GABRE), transcript variant X1	4.32561e-05	0.643738
Down-regulated	NR_144568.1	MALAT1	long non-coding RNA	metastasis associated lung adenocarcinoma transcript 1 (MALAT1), transcript variant 3	0.00474758	0.642467
Down-regulated	XR_945806.3	ANXA8	misc_RNA	annexin A8 (ANXA8), transcript variant X11	0.000322553	0.639853
Down-regulated	XM_024450699.1	TUBG2	mRNA	tubulin gamma 2 (TUBG2), transcript variant X6	0.00016195	0.636489
Down-regulated	NM_004961.3	GABRE	mRNA	gamma-aminobutyric acid type A receptor epsilon subunit (GABRE)	4.3618e-05	0.636263
Down-regulated	NR_145459.1	TALAM1	antisense RNA	MALAT1 antisense transcript (TALAM1)	0.000113832	0.633639
Down-regulated	NR_144567.1	MALAT1	long non-coding RNA	metastasis associated lung adenocarcinoma transcript 1 (MALAT1), transcript variant 2	0.00407935	0.624303
Down-regulated	XM_011531140.2	GABRE	mRNA	gamma-aminobutyric acid type A receptor epsilon subunit (GABRE), transcript variant X4	2.49233e-07	0.60019
Down-regulated	NR_002819.4	MALAT1	long non-coding RNA	metastasis associated lung adenocarcinoma transcript 1 (MALAT1), transcript variant 1	4.80002e-06	0.599427
Down-regulated	XM_017029387.2	GABRE	mRNA	gamma-aminobutyric acid type A receptor epsilon subunit (GABRE), transcript variant X2	7.66515e-07	0.595997
Down-regulated	XM_017029389.2	GABRE	mRNA	gamma-aminobutyric acid type A receptor epsilon subunit (GABRE), transcript variant X5	5.54933e-08	0.595931
Down-regulated	XM_017029388.1	GABRE	mRNA	gamma-aminobutyric acid type A receptor epsilon subunit (GABRE), transcript variant X3	4.68608e-06	0.591489

## Sheet: Table S2
Table S2. Differential gene expression analysis results for selected genes in human keratinocytes treated with AVPE.
Category	ID	Gene	Description	C1	C2	C3	AVPE1	AVPE2	AVPE3	padj	log2FoldChange
Epidermal Differentiation	NM_005547.3	IVL	NM_005547.3 Homo sapiens involucrin (IVL), mRNA	1053.52	1184.1	1145.37	1071.09	1038.8	1075.37	0.87917	-0.0847073
Epidermal Differentiation	NM_001014342.2	FLG2	NM_001014342.2 Homo sapiens filaggrin family member 2 (FLG2), mRNA	4.85491	1.94914	5.52783	2.20615	7.53533	7.43557	1	0.491809
Epidermal Differentiation	NM_002016.1	FLG	NM_002016.1 Homo sapiens filaggrin (FLG), mRNA	821.289	722.155	623.539	878.049	1001.12	906.21	0.176809	0.359692
Epidermal Differentiation	NM_000421.3	KRT10	NM_000421.3 Homo sapiens keratin 10 (KRT10), mRNA	292.104	326.48	300.714	341.954	291.725	303.929	0.987234	0.0283733
Epidermal Differentiation	NM_005554.3	KRT6A	NM_005554.3 Homo sapiens keratin 6A (KRT6A), mRNA	18339.4	19305.2	17829.5	19815.7	19574.6	19828.8	0.345223	0.0941793
Epidermal Differentiation	XM_011524784.3	KRT15	XM_011524784.3 PREDICTED: Homo sapiens keratin 15 (KRT15), transcript variant X1, mRNA	7032.34	7057.82	7520.06	7347.59	6658.01	7297.08	0.982544	-0.020133
Epidermal Differentiation	NM_001943.4	DSG2	NM_001943.4 Homo sapiens desmoglein 2 (DSG2), mRNA	4761.86	4478.14	4783.79	5123.79	5129.41	5017.15	0.173953	0.122675
Epidermal Differentiation	NM_001941.4	DSC3	NM_001941.4 Homo sapiens desmocollin 3 (DSC3), transcript variant Dsc3a, mRNA	4484.32	3848.57	4137.03	4078.07	3734.3	3839.54	0.706137	-0.0987841
Inflammation	NM_000576.2	IL1B	NM_000576.2 Homo sapiens interleukin 1 beta (IL1B), mRNA	74.442	79.9146	72.9674	94.8646	108.724	91.0857	1	0.372039
Inflammation	NM_000600.4	IL6	NM_000600.4 Homo sapiens interleukin 6 (IL6), transcript variant 1, mRNA	4.04576	4.87284	6.6334	9.92769	7.53533	9.29446	1	0.803284
Inflammation	NM_000594.3	TNF	NM_000594.3 Homo sapiens tumor necrosis factor (TNF), mRNA	6.47321	3.89827	2.21113	1.10308	5.38238	2.78834	1	-0.46965
Oxidative Stress Response	NM_002085.4	GPX4	NM_002085.4 Homo sapiens glutathione peroxidase 4 (GPX4), transcript variant 1, mRNA	1344.81	1433.59	1397.44	1331.41	1354.21	1481.54	0.991846	-0.00073776
Cell Signaling Pathways	NM_139012.2	MAPK14	NM_139012.2 Homo sapiens mitogen-activated protein kinase 14 (MAPK14), transcript variant 2, mRNA	135.128	127.668	161.413	165.461	152.86	137.558	1	0.105871
Cell Signaling Pathways	XM_017017789.2	ATM	XM_017017789.2 PREDICTED: Homo sapiens ATM serine/threonine kinase (ATM), transcript variant X3, mRNA	72.0145	57.4995	48.6449	76.1123	52.7473	54.8373	1	0.0283478
Cell Signaling Pathways	NM_001145337.2	MDM2	NM_001145337.2 Homo sapiens MDM2 proto-oncogene (MDM2), transcript variant 3, mRNA	88.1975	76.9909	88.4453	80.5246	92.577	94.8035	1	0.0809865
Cell Signaling Pathways	NM_004995.3	MMP14	NM_004995.3 Homo sapiens matrix metallopeptidase 14 (MMP14), mRNA	4802.32	5397.16	5146.41	5099.52	4946.41	5230.92	0.990921	-0.00564859
Cell Signaling Pathways	NM_212469.1	CHKA	NM_212469.1 Homo sapiens choline kinase alpha (CHKA), transcript variant 2, mRNA	29.9386	37.0336	16.5835	28.68	27.9884	20.4478	1	-0.134534
Cell Signaling Pathways	NM_182972.2	IRF2BP2	NM_182972.2 Homo sapiens interferon regulatory factor 2 binding protein 2 (IRF2BP2), transcript variant 1, mRNA	1503.4	1493.04	1499.15	1646.89	1533.98	1638.61	0.686566	0.100616
Cell Signaling Pathways	NM_016270.3	KLF2	NM_016270.3 Homo sapiens Kruppel like factor 2 (KLF2), mRNA	12.1373	11.6948	3.3167	12.1338	4.30591	5.57668	1	-0.338149
Cell Signaling Pathways	XM_011545206.2	RELA	XM_011545206.2 PREDICTED: Homo sapiens RELA proto-oncogene, NF-kB subunit (RELA), transcript variant X1, mRNA	193.387	219.278	205.635	231.646	206.683	250.95	0.883715	0.16148
Other Related Functions	NM_002105.2	H2AFX	NM_002105.2 Homo sapiens H2A histone family member X (H2AFX), mRNA	2146.68	2550.44	2309.53	2567.96	2497.43	2542.03	0.575995	0.119715
Other Related Functions	NM_000359.2	TGM1	NM_000359.2 Homo sapiens transglutaminase 1 (TGM1), mRNA	529.185	575.97	526.25	648.609	631.892	643.177	0.131742	0.237925
Other Related Functions	NM_001323317.1	TGM2	NM_001323317.1 Homo sapiens transglutaminase 2 (TGM2), transcript variant 3, mRNA	13.7556	18.5168	24.3225	12.1338	18.3001	17.6595	1	-0.21274
Other Related Functions	NM_003708.4	RDH16	NM_003708.4 Homo sapiens retinol dehydrogenase 16 (RDH16), transcript variant 1, mRNA	15.3739	15.5931	29.8503	22.0615	19.3766	16.73	1	-0.0483115
Other Related Functions	XM_017026820.1	KLK14	XM_017026820.1 PREDICTED: Homo sapiens kallikrein related peptidase 14 (KLK14), transcript variant X1, mRNA	0.809152	0	0	1.10308	4.30591	0.929446	1	2.61558
Other Related Functions	NM_007207.5	DUSP10	NM_007207.5 Homo sapiens dual specificity phosphatase 10 (DUSP10), transcript variant 1, mRNA	926.479	897.577	935.309	918.863	950.529	956.4	0.977929	0.0349564
Other Related Functions	XM_006718698.2	CAPN1	XM_006718698.2 PREDICTED: Homo sapiens calpain 1 (CAPN1), transcript variant X1, mRNA	1492.88	1652.87	1580.96	1622.63	1668.54	1831.94	0.623357	0.118512
Other Related Functions	NM_000773.3	CYP2E1	NM_000773.3 Homo sapiens cytochrome P450 family 2 subfamily E member 1 (CYP2E1), mRNA	28.3203	38.9827	40.906	23.1646	35.5237	33.4601	1	-0.216567
